# Supplementary material for: Lipid-polymer nanoparticles to probe the native-like environment of intramembrane rhomboid protease GlpG and its activity
Source: Nat Commun. 2024 Aug 30;15:7533. doi: 10.1038/s41467-024-51989-0 (PMC11364529; doi:10.1038/s41467-024-51989-0)
Supplement: Supplementary file 4 — Source Data [file 41467_2024_51989_MOESM4_ESM.zip]

Archive with 3 entries (3 files):
- Source data/Fluorescence.xlsx
- Source data/Gel images (uncropped).pdf
- Source data/MALDI.zip
