# Supplementary material for: Lipid-polymer nanoparticles to probe the native-like environment of intramembrane rhomboid protease GlpG and its activity
Source: Nat Commun. 2024 Aug 30;15:7533. doi: 10.1038/s41467-024-51989-0 (PMC11364529; doi:10.1038/s41467-024-51989-0)
Supplement: Supplementary file 4 — Source Data [file 41467_2024_51989_MOESM4_ESM.zip › Source data/Fluorescence.xlsx]

## Sheet: DIBMA FL Initial
Well	Content	Raw Data (485/520)	Raw Data (485/520)	Raw Data (485/520)	Raw Data (485/520)	Raw Data (485/520)	Raw Data (485/520)	Raw Data (485/520)	Raw Data (485/520)	Raw Data (485/520)	Raw Data (485/520)	Raw Data (485/520)	Raw Data (485/520)	Raw Data (485/520)	Raw Data (485/520)	Raw Data (485/520)	Raw Data (485/520)	Raw Data (485/520)	Raw Data (485/520)	Raw Data (485/520)	Raw Data (485/520)	Raw Data (485/520)	Raw Data (485/520)	Raw Data (485/520)	Raw Data (485/520)	Raw Data (485/520)	Raw Data (485/520)	Raw Data (485/520)	Raw Data (485/520)	Raw Data (485/520)	Raw Data (485/520)	Raw Data (485/520)	Raw Data (485/520)	Raw Data (485/520)	Raw Data (485/520)	Raw Data (485/520)	Raw Data (485/520)	Raw Data (485/520)	Raw Data (485/520)	Raw Data (485/520)	Raw Data (485/520)	Raw Data (485/520)	Raw Data (485/520)	Raw Data (485/520)	Raw Data (485/520)	Raw Data (485/520)	Raw Data (485/520)	Raw Data (485/520)	Raw Data (485/520)
	Time	0 h	0 h 5 min	0 h 10 min	0 h 15 min	0 h 20 min	0 h 25 min	0 h 30 min	0 h 35 min	0 h 40 min	0 h 45 min	0 h 50 min	0 h 55 min	1 h	1 h 5 min	1 h 10 min	1 h 15 min	1 h 20 min	1 h 25 min	1 h 30 min	1 h 35 min	1 h 40 min	1 h 45 min	1 h 50 min	1 h 55 min	2 h	2 h 5 min	2 h 10 min	2 h 15 min	2 h 20 min	2 h 25 min	2 h 30 min	2 h 35 min	2 h 40 min	2 h 45 min	2 h 50 min	2 h 55 min	3 h	3 h 5 min	3 h 10 min	3 h 15 min	3 h 20 min	3 h 25 min	3 h 30 min	3 h 35 min	3 h 40 min	3 h 45 min	3 h 50 min	3 h 55 min
F07	Buffer cont.	72	70	73	71	71	72	71	74	72	71	70	72	70	71	69	72	71	72	68	73	71	72	71	70	72	68	70	70	70	72	72	72	77	75	69	71	71	76	63	73	75	73	70	72	72	76	77	74
F08	Buffer cont.	73	69	68	69	71	69	67	70	68	65	68	68	70	64	71	69	69	67	67	68	69	67	66	68	67	64	68	67	71	69	69	68	70	72	65	68	65	68	64	68	67	65	67	70	67	68	67	66
F09	Buffer cont.	72	67	70	66	68	70	72	71	68	69	72	70	70	72	69	66	66	69	68	69	66	71	69	69	70	71	67	71	68	71	66	69	74	74	68	69	70	74	72	68	64	68	67	69	67	69	73	72
D01	FITC cont.	22384	22100	21959	21722	21567	21446	21289	21162	21037	20993	20830	20759	20647	20647	20490	20441	20427	20423	20325	20334	20274	20262	20193	20120	20131	20127	20164	20069	20054	20037	20048	19981	19972	19965	19956	19874	19933	19819	19840	19830	19793	19789	19777	19869	19873	19812	19834	19769
D02	FITC cont.	23308	22990	22790	22549	22359	22157	22019	21923	21825	21697	21492	21416	21282	21228	21223	21157	21082	21074	20951	20948	20927	20875	20842	20824	20777	20766	20778	20841	20687	20654	20721	20672	20682	20630	20652	20627	20634	20541	20576	20564	20505	20481	20539	20635	20622	20598	20638	20545
D03	FITC cont.	23409	23106	22969	22874	22635	22486	22343	22194	22093	22051	21968	21883	21804	21641	21672	21537	21517	21545	21434	21430	21366	21355	21321	21304	21237	21272	21223	21188	21239	21130	21152	21150	21077	21071	21018	21012	21011	20980	21007	21006	20937	20982	20967	21099	21115	21100	21090	21080
D04	FL 1 initial	22287	22716	23234	23579	24036	24258	24521	24795	24990	25170	25441	25620	25744	25908	26031	26365	26426	26561	26717	26877	27029	27168	27296	27402	27573	27733	27878	27958	28103	28276	28306	28435	28548	28701	28737	29104	29076	29148	29229	29419	29477	29573	29645	30131	30167	30315	30338	30343
D05	FL 1 initial	22584	23034	23544	23901	24224	24479	24783	24954	25195	25432	25573	25749	25917	26130	26285	26487	26682	26812	26936	27106	27214	27342	27561	27674	27780	27823	27997	28299	28339	28360	28540	28579	28667	28807	28941	28958	29063	29258	29304	29433	29470	29614	29688	30051	30062	30225	30212	30269
D06	FL 1 initial	23076	23467	23980	24251	24485	24775	24944	25238	25471	25700	25869	26008	26031	26242	26353	26551	26739	26899	27038	27191	27360	27497	27549	27778	27872	27999	28190	28210	28344	28501	28610	28686	28821	28928	28925	29176	29350	29374	29443	29565	29641	29757	29904	30169	30270	30292	30336	30326
D07	FL 2 initial	22224	22561	22886	23264	23433	23546	23646	23749	23903	24155	24251	24420	24559	24664	24892	24955	25137	25261	25451	25533	25723	25839	25993	26236	26218	26436	26642	26626	26726	26885	26995	27152	27277	27354	27420	27589	27712	27923	27804	27967	28110	28259	28352	28626	28758	28815	28875	28944
D08	FL 2 initial	24256	24435	24727	24908	25054	25156	25407	25570	25669	25802	25931	26123	26227	26334	26659	26830	27017	27154	27378	27446	27603	27718	27863	28071	28245	28342	28593	28719	28766	28941	29090	29203	29283	29417	29488	29723	29801	29996	30087	30292	30257	30399	30492	30798	30974	30936	31105	31250
D09	FL 2 initial	24019	24309	24570	24861	25005	24973	25319	25493	25644	25847	25938	26180	26283	26496	26559	26722	26871	27070	27157	27344	27500	27707	27741	27822	28007	28271	28368	28460	28650	28668	28924	29072	29071	29228	29381	29522	29568	29725	29748	29912	29969	30143	30232	30589	30710	30749	30911	30966
D10	FL 3 initial	23590	23911	24280	24732	24930	25355	25532	25728	26005	26186	26423	26634	26740	27031	27235	27360	27517	27725	27844	28004	28077	28391	28439	28598	28739	28933	29006	29158	29331	29442	29631	29570	29707	29814	29917	29896	30110	30168	30257	30339	30470	30569	30703	31007	31209	31164	31365	31389
D11	FL 3 initial	23280	23628	23909	24011	24374	24437	24701	24891	24994	25132	25336	25469	25610	25763	26005	26084	26360	26530	26791	26911	27031	27194	27411	27576	27709	27912	27965	28081	28276	28401	28654	28722	29021	29018	29073	29296	29245	29374	29585	29667	29797	29932	30056	30488	30547	30590	30698	30836
D12	FL 3 initial	22894	23143	23403	23735	23974	24167	24335	24460	24758	24952	25128	25179	25371	25547	25714	25859	26140	26258	26428	26556	26734	26857	26925	27114	27276	27437	27592	27680	27788	27918	28093	28086	28179	28307	28417	28522	28518	28661	28838	28796	28791	28972	29033	29502	29511	29603	29743	29797
L16	FL S201A initial	21862	21736	21569	21444	21330	21107	20933	20738	20663	20484	20340	20291	20152	20041	20015	19868	19767	19771	19680	19713	19590	19647	19575	19562	19605	19621	19696	19729	19696	19682	19646	19710	19743	19753	19769	19768	19767	19832	19792	19858	19811	19900	19928	19953	19952	19992	19956	20018
L17	FL S201A initial	23415	23350	23136	23062	22948	22724	22558	22318	22198	22080	21955	21752	21727	21633	21590	21523	21473	21556	21471	21496	21440	21501	21448	21397	21463	21542	21457	21473	21554	21535	21567	21596	21567	21544	21532	21632	21562	21629	21679	21680	21620	21630	21764	21756	21770	21733	21769	21730
L18	FL S201A initial	22609	22377	22298	22106	21882	21766	21538	21402	21221	21073	20942	20825	20799	20671	20551	20543	20524	20527	20413	20386	20424	20434	20415	20436	20432	20414	20466	20519	20516	20508	20480	20494	20578	20577	20600	20592	20691	20616	20691	20671	20764	20639	20718	20734	20846	20784	20843	20879
[truncated: 242 more columns]

## Sheet: DIBMA FL1
Well	Content	Raw Data (485/520)	Raw Data (485/520)	Raw Data (485/520)	Raw Data (485/520)	Raw Data (485/520)	Raw Data (485/520)	Raw Data (485/520)	Raw Data (485/520)	Raw Data (485/520)	Raw Data (485/520)	Raw Data (485/520)	Raw Data (485/520)	Raw Data (485/520)	Raw Data (485/520)	Raw Data (485/520)	Raw Data (485/520)	Raw Data (485/520)	Raw Data (485/520)	Raw Data (485/520)	Raw Data (485/520)	Raw Data (485/520)	Raw Data (485/520)	Raw Data (485/520)	Raw Data (485/520)	Raw Data (485/520)	Raw Data (485/520)	Raw Data (485/520)	Raw Data (485/520)	Raw Data (485/520)	Raw Data (485/520)	Raw Data (485/520)	Raw Data (485/520)	Raw Data (485/520)	Raw Data (485/520)	Raw Data (485/520)	Raw Data (485/520)	Raw Data (485/520)	Raw Data (485/520)	Raw Data (485/520)	Raw Data (485/520)	Raw Data (485/520)	Raw Data (485/520)	Raw Data (485/520)	Raw Data (485/520)	Raw Data (485/520)	Raw Data (485/520)	Raw Data (485/520)	Raw Data (485/520)
	Time	0 h	0 h 5 min	0 h 10 min	0 h 15 min	0 h 20 min	0 h 25 min	0 h 30 min	0 h 35 min	0 h 40 min	0 h 45 min	0 h 50 min	0 h 55 min	1 h	1 h 5 min	1 h 10 min	1 h 15 min	1 h 20 min	1 h 25 min	1 h 30 min	1 h 35 min	1 h 40 min	1 h 45 min	1 h 50 min	1 h 55 min	2 h	2 h 5 min	2 h 10 min	2 h 15 min	2 h 20 min	2 h 25 min	2 h 30 min	2 h 35 min	2 h 40 min	2 h 45 min	2 h 50 min	2 h 55 min	3 h	3 h 5 min	3 h 10 min	3 h 15 min	3 h 20 min	3 h 25 min	3 h 30 min	3 h 35 min	3 h 40 min	3 h 45 min	3 h 50 min	3 h 55 min
F07	Buffer cont.	72	70	73	71	71	72	71	74	72	71	70	72	70	71	69	72	71	72	68	73	71	72	71	70	72	68	70	70	70	72	72	72	77	75	69	71	71	76	63	73	75	73	70	72	72	76	77	74
F08	Buffer cont.	73	69	68	69	71	69	67	70	68	65	68	68	70	64	71	69	69	67	67	68	69	67	66	68	67	64	68	67	71	69	69	68	70	72	65	68	65	68	64	68	67	65	67	70	67	68	67	66
F09	Buffer cont.	72	67	70	66	68	70	72	71	68	69	72	70	70	72	69	66	66	69	68	69	66	71	69	69	70	71	67	71	68	71	66	69	74	74	68	69	70	74	72	68	64	68	67	69	67	69	73	72
D01	FITC cont.	22384	22100	21959	21722	21567	21446	21289	21162	21037	20993	20830	20759	20647	20647	20490	20441	20427	20423	20325	20334	20274	20262	20193	20120	20131	20127	20164	20069	20054	20037	20048	19981	19972	19965	19956	19874	19933	19819	19840	19830	19793	19789	19777	19869	19873	19812	19834	19769
D02	FITC cont.	23308	22990	22790	22549	22359	22157	22019	21923	21825	21697	21492	21416	21282	21228	21223	21157	21082	21074	20951	20948	20927	20875	20842	20824	20777	20766	20778	20841	20687	20654	20721	20672	20682	20630	20652	20627	20634	20541	20576	20564	20505	20481	20539	20635	20622	20598	20638	20545
D03	FITC cont.	23409	23106	22969	22874	22635	22486	22343	22194	22093	22051	21968	21883	21804	21641	21672	21537	21517	21545	21434	21430	21366	21355	21321	21304	21237	21272	21223	21188	21239	21130	21152	21150	21077	21071	21018	21012	21011	20980	21007	21006	20937	20982	20967	21099	21115	21100	21090	21080
D04	FL 1 initial	22287	22716	23234	23579	24036	24258	24521	24795	24990	25170	25441	25620	25744	25908	26031	26365	26426	26561	26717	26877	27029	27168	27296	27402	27573	27733	27878	27958	28103	28276	28306	28435	28548	28701	28737	29104	29076	29148	29229	29419	29477	29573	29645	30131	30167	30315	30338	30343
D05	FL 1 initial	22584	23034	23544	23901	24224	24479	24783	24954	25195	25432	25573	25749	25917	26130	26285	26487	26682	26812	26936	27106	27214	27342	27561	27674	27780	27823	27997	28299	28339	28360	28540	28579	28667	28807	28941	28958	29063	29258	29304	29433	29470	29614	29688	30051	30062	30225	30212	30269
D06	FL 1 initial	23076	23467	23980	24251	24485	24775	24944	25238	25471	25700	25869	26008	26031	26242	26353	26551	26739	26899	27038	27191	27360	27497	27549	27778	27872	27999	28190	28210	28344	28501	28610	28686	28821	28928	28925	29176	29350	29374	29443	29565	29641	29757	29904	30169	30270	30292	30336	30326
G10	FL 1 DMPC	30924	30530	30302	30036	29862	29650	29623	29493	29491	29329	29428	29371	29416	29462	29640	29660	29908	29929	30042	30105	30326	30462	30620	30813	30975	31131	31431	31466	31574	31750	31884	32146	32270	32380	32500	32740	32744	32959	33160	33245	33565	33599	33783	33954	34047	34289	34368	34512
G11	FL 1 DMPC	29987	29587	29377	29173	28964	28963	28693	28703	28782	28686	28728	28734	28881	28954	29036	29175	29301	29480	29545	29700	29909	30028	30184	30396	30431	30681	30810	31064	31237	31389	31610	31712	31962	32023	32205	32214	32369	32675	32823	32894	33107	33214	33377	33589	33652	33840	33987	34119
G12	FL 1 DMPC	31622	31166	30611	30220	30075	29797	29803	29701	29670	29718	29832	29871	29934	30130	30292	30399	30586	30788	30857	31052	31078	31308	31497	31688	31770	32024	32149	32311	32584	32599	32905	33040	33062	33310	33559	33612	33707	33908	34202	34281	34441	34506	34692	34863	34996	35125	35281	35503
D19	FL 1 POPC	23431	23946	24422	24829	25103	25473	25758	26184	26464	26789	27207	27710	28025	28292	28838	29070	29585	29862	30190	30469	30818	31186	31487	31716	32097	32327	32757	32961	33361	33656	33892	34172	34345	34656	34888	35164	35465	35765	35828	36111	36376	36647	36888	37420	37493	37682	37947	38107
D20	FL 1 POPC	24983	25533	25977	26425	26814	27306	27533	27904	28298	28705	29102	29659	30026	30531	30698	31108	31468	31813	32250	32598	32839	33085	33594	33855	34294	34585	34828	35214	35487	35696	36006	36463	36664	36954	37337	37307	37786	37993	38339	38620	38907	38938	39220	39736	40070	40176	40462	40658
D21	FL 1 POPC	24156	24697	25285	25595	26085	26499	26822	27233	27538	28042	28444	28822	29146	29647	29950	30387	30673	31118	31421	31692	32054	32371	32669	33029	33474	33668	34056	34402	34652	34906	35230	35584	35837	36188	36430	36680	36895	37201	37535	37635	37970	38147	38543	38938	39035	39508	39661	39826
D13	FL S201A	23133	23070	23111	22977	22836	22782	22641	22608	22522	22572	22395	22301	22253	22283	22187	22241	22241	22249	22254	22254	22333	22349	22325	22363	22392	22395	22501	22461	22488	22562	22557	22515	22571	22651	22605	22630	22632	22674	22684	22762	22712	22776	22814	22979	22999	22997	22995	23079
D14	FL S201A	24816	24872	24757	24814	24764	24682	24502	24420	24355	24328	24314	24229	24226	24222	24258	24242	24269	24200	24168	24185	24305	24276	24325	24331	24346	24341	24330	24368	24349	24475	24345	24372	24442	24451	24441	24502	24531	24474	24501	24594	24541	24498	24528	24725	24734	24734	24684	24693
D15	FL S201A	23475	23619	23521	23505	23516	23478	23439	23369	23390	23355	23296	23188	23222	23132	23205	23151	23232	23210	23230	23274	23211	23285	23306	23252	23250	23395	23426	23277	23312	23378	23350	23357	23363	23415	23443	23451	23407	23478	23461	23501	23441	23441	23501	23754	23715	23792	23780	23815
[truncated: 242 more columns]

## Sheet: DIBMA FL2
Well	Content	Raw Data (485/520)	Raw Data (485/520)	Raw Data (485/520)	Raw Data (485/520)	Raw Data (485/520)	Raw Data (485/520)	Raw Data (485/520)	Raw Data (485/520)	Raw Data (485/520)	Raw Data (485/520)	Raw Data (485/520)	Raw Data (485/520)	Raw Data (485/520)	Raw Data (485/520)	Raw Data (485/520)	Raw Data (485/520)	Raw Data (485/520)	Raw Data (485/520)	Raw Data (485/520)	Raw Data (485/520)	Raw Data (485/520)	Raw Data (485/520)	Raw Data (485/520)	Raw Data (485/520)	Raw Data (485/520)	Raw Data (485/520)	Raw Data (485/520)	Raw Data (485/520)	Raw Data (485/520)	Raw Data (485/520)	Raw Data (485/520)	Raw Data (485/520)	Raw Data (485/520)	Raw Data (485/520)	Raw Data (485/520)	Raw Data (485/520)	Raw Data (485/520)	Raw Data (485/520)	Raw Data (485/520)	Raw Data (485/520)	Raw Data (485/520)	Raw Data (485/520)	Raw Data (485/520)	Raw Data (485/520)	Raw Data (485/520)	Raw Data (485/520)	Raw Data (485/520)	Raw Data (485/520)
	Time	0 h	0 h 5 min	0 h 10 min	0 h 15 min	0 h 20 min	0 h 25 min	0 h 30 min	0 h 35 min	0 h 40 min	0 h 45 min	0 h 50 min	0 h 55 min	1 h	1 h 5 min	1 h 10 min	1 h 15 min	1 h 20 min	1 h 25 min	1 h 30 min	1 h 35 min	1 h 40 min	1 h 45 min	1 h 50 min	1 h 55 min	2 h	2 h 5 min	2 h 10 min	2 h 15 min	2 h 20 min	2 h 25 min	2 h 30 min	2 h 35 min	2 h 40 min	2 h 45 min	2 h 50 min	2 h 55 min	3 h	3 h 5 min	3 h 10 min	3 h 15 min	3 h 20 min	3 h 25 min	3 h 30 min	3 h 35 min	3 h 40 min	3 h 45 min	3 h 50 min	3 h 55 min
F07	Buffer cont.	72	70	73	71	71	72	71	74	72	71	70	72	70	71	69	72	71	72	68	73	71	72	71	70	72	68	70	70	70	72	72	72	77	75	69	71	71	76	63	73	75	73	70	72	72	76	77	74
F08	Buffer cont.	73	69	68	69	71	69	67	70	68	65	68	68	70	64	71	69	69	67	67	68	69	67	66	68	67	64	68	67	71	69	69	68	70	72	65	68	65	68	64	68	67	65	67	70	67	68	67	66
F09	Buffer cont.	72	67	70	66	68	70	72	71	68	69	72	70	70	72	69	66	66	69	68	69	66	71	69	69	70	71	67	71	68	71	66	69	74	74	68	69	70	74	72	68	64	68	67	69	67	69	73	72
D01	FITC cont.	22384	22100	21959	21722	21567	21446	21289	21162	21037	20993	20830	20759	20647	20647	20490	20441	20427	20423	20325	20334	20274	20262	20193	20120	20131	20127	20164	20069	20054	20037	20048	19981	19972	19965	19956	19874	19933	19819	19840	19830	19793	19789	19777	19869	19873	19812	19834	19769
D02	FITC cont.	23308	22990	22790	22549	22359	22157	22019	21923	21825	21697	21492	21416	21282	21228	21223	21157	21082	21074	20951	20948	20927	20875	20842	20824	20777	20766	20778	20841	20687	20654	20721	20672	20682	20630	20652	20627	20634	20541	20576	20564	20505	20481	20539	20635	20622	20598	20638	20545
D03	FITC cont.	23409	23106	22969	22874	22635	22486	22343	22194	22093	22051	21968	21883	21804	21641	21672	21537	21517	21545	21434	21430	21366	21355	21321	21304	21237	21272	21223	21188	21239	21130	21152	21150	21077	21071	21018	21012	21011	20980	21007	21006	20937	20982	20967	21099	21115	21100	21090	21080
D07	FL 2 initial	22224	22561	22886	23264	23433	23546	23646	23749	23903	24155	24251	24420	24559	24664	24892	24955	25137	25261	25451	25533	25723	25839	25993	26236	26218	26436	26642	26626	26726	26885	26995	27152	27277	27354	27420	27589	27712	27923	27804	27967	28110	28259	28352	28626	28758	28815	28875	28944
D08	FL 2 initial	24256	24435	24727	24908	25054	25156	25407	25570	25669	25802	25931	26123	26227	26334	26659	26830	27017	27154	27378	27446	27603	27718	27863	28071	28245	28342	28593	28719	28766	28941	29090	29203	29283	29417	29488	29723	29801	29996	30087	30292	30257	30399	30492	30798	30974	30936	31105	31250
D09	FL 2 initial	24019	24309	24570	24861	25005	24973	25319	25493	25644	25847	25938	26180	26283	26496	26559	26722	26871	27070	27157	27344	27500	27707	27741	27822	28007	28271	28368	28460	28650	28668	28924	29072	29071	29228	29381	29522	29568	29725	29748	29912	29969	30143	30232	30589	30710	30749	30911	30966
D22	FL 2 DMPC	24514	24967	25291	25648	26050	26468	26848	27117	27510	27925	28298	28812	29087	29555	30035	30234	30543	31028	31415	31613	32012	32350	32611	32922	33362	33660	33992	34267	34589	34775	35267	35529	35798	35955	36263	36731	36837	37166	37343	37638	37861	38133	38303	38910	39049	39353	39454	39806
D23	FL 2 DMPC	24908	25246	25724	26011	26305	26791	27054	27605	28129	28346	28725	29076	29642	29906	30325	30683	31039	31325	31665	31956	32373	32795	33028	33289	33631	33935	34305	34664	34919	35283	35593	35851	36117	36411	36771	36875	37161	37492	37691	37929	38218	38382	38700	39241	39410	39730	39929	40211
D24	FL 2 DMPC	25547	25819	26179	26626	26891	27290	27595	27999	28314	28802	29164	29528	29917	30357	30748	31044	31482	31644	32079	32471	32858	33154	33458	33888	34208	34406	34723	35058	35348	35639	36002	36238	36603	36795	37100	37294	37738	37840	37956	38407	38613	38818	39010	39322	39651	39729	39951	40126
E01	FL 2 POPC	24193	24576	24910	25000	25276	25458	25694	25852	26023	26166	26349	26428	26641	26861	27056	27247	27287	27575	27721	28029	28030	28248	28416	28540	28604	28921	29107	29231	29424	29574	29702	29881	30020	30206	30390	30431	30628	30878	30937	31038	31293	31358	31605	31659	32021	32118	32292	32377
E02	FL 2 POPC	23653	23833	24110	24300	24418	24596	24701	24800	24920	25151	25248	25393	25495	25650	25809	25985	26186	26464	26607	26698	26877	27036	27200	27338	27466	27605	27797	27974	28115	28247	28335	28631	28739	28867	28968	29198	29194	29353	29649	29658	29872	29896	30132	30330	30586	30608	30868	31093
E03	FL 2 POPC	24889	25167	25396	25635	25821	25999	26100	26250	26311	26472	26678	26846	26984	27142	27164	27371	27604	27748	27906	28141	28291	28425	28618	28717	28923	29097	29262	29392	29563	29588	29934	30028	30248	30385	30403	30659	30826	31023	31109	31194	31436	31490	31571	31771	32186	32328	32474	32618
[truncated: 242 more columns]

## Sheet: DIBMA FL3
Well	Content	Raw Data (485/520)	Raw Data (485/520)	Raw Data (485/520)	Raw Data (485/520)	Raw Data (485/520)	Raw Data (485/520)	Raw Data (485/520)	Raw Data (485/520)	Raw Data (485/520)	Raw Data (485/520)	Raw Data (485/520)	Raw Data (485/520)	Raw Data (485/520)	Raw Data (485/520)	Raw Data (485/520)	Raw Data (485/520)	Raw Data (485/520)	Raw Data (485/520)	Raw Data (485/520)	Raw Data (485/520)	Raw Data (485/520)	Raw Data (485/520)	Raw Data (485/520)	Raw Data (485/520)	Raw Data (485/520)	Raw Data (485/520)	Raw Data (485/520)	Raw Data (485/520)	Raw Data (485/520)	Raw Data (485/520)	Raw Data (485/520)	Raw Data (485/520)	Raw Data (485/520)	Raw Data (485/520)	Raw Data (485/520)	Raw Data (485/520)	Raw Data (485/520)	Raw Data (485/520)	Raw Data (485/520)	Raw Data (485/520)	Raw Data (485/520)	Raw Data (485/520)	Raw Data (485/520)	Raw Data (485/520)	Raw Data (485/520)	Raw Data (485/520)	Raw Data (485/520)	Raw Data (485/520)
	Time	0 h	0 h 5 min	0 h 10 min	0 h 15 min	0 h 20 min	0 h 25 min	0 h 30 min	0 h 35 min	0 h 40 min	0 h 45 min	0 h 50 min	0 h 55 min	1 h	1 h 5 min	1 h 10 min	1 h 15 min	1 h 20 min	1 h 25 min	1 h 30 min	1 h 35 min	1 h 40 min	1 h 45 min	1 h 50 min	1 h 55 min	2 h	2 h 5 min	2 h 10 min	2 h 15 min	2 h 20 min	2 h 25 min	2 h 30 min	2 h 35 min	2 h 40 min	2 h 45 min	2 h 50 min	2 h 55 min	3 h	3 h 5 min	3 h 10 min	3 h 15 min	3 h 20 min	3 h 25 min	3 h 30 min	3 h 35 min	3 h 40 min	3 h 45 min	3 h 50 min	3 h 55 min
F07	Buffer cont.	72	70	73	71	71	72	71	74	72	71	70	72	70	71	69	72	71	72	68	73	71	72	71	70	72	68	70	70	70	72	72	72	77	75	69	71	71	76	63	73	75	73	70	72	72	76	77	74
F08	Buffer cont.	73	69	68	69	71	69	67	70	68	65	68	68	70	64	71	69	69	67	67	68	69	67	66	68	67	64	68	67	71	69	69	68	70	72	65	68	65	68	64	68	67	65	67	70	67	68	67	66
F09	Buffer cont.	72	67	70	66	68	70	72	71	68	69	72	70	70	72	69	66	66	69	68	69	66	71	69	69	70	71	67	71	68	71	66	69	74	74	68	69	70	74	72	68	64	68	67	69	67	69	73	72
D01	FITC cont.	22384	22100	21959	21722	21567	21446	21289	21162	21037	20993	20830	20759	20647	20647	20490	20441	20427	20423	20325	20334	20274	20262	20193	20120	20131	20127	20164	20069	20054	20037	20048	19981	19972	19965	19956	19874	19933	19819	19840	19830	19793	19789	19777	19869	19873	19812	19834	19769
D02	FITC cont.	23308	22990	22790	22549	22359	22157	22019	21923	21825	21697	21492	21416	21282	21228	21223	21157	21082	21074	20951	20948	20927	20875	20842	20824	20777	20766	20778	20841	20687	20654	20721	20672	20682	20630	20652	20627	20634	20541	20576	20564	20505	20481	20539	20635	20622	20598	20638	20545
D03	FITC cont.	23409	23106	22969	22874	22635	22486	22343	22194	22093	22051	21968	21883	21804	21641	21672	21537	21517	21545	21434	21430	21366	21355	21321	21304	21237	21272	21223	21188	21239	21130	21152	21150	21077	21071	21018	21012	21011	20980	21007	21006	20937	20982	20967	21099	21115	21100	21090	21080
D10	FL 3 initial	23590	23911	24280	24732	24930	25355	25532	25728	26005	26186	26423	26634	26740	27031	27235	27360	27517	27725	27844	28004	28077	28391	28439	28598	28739	28933	29006	29158	29331	29442	29631	29570	29707	29814	29917	29896	30110	30168	30257	30339	30470	30569	30703	31007	31209	31164	31365	31389
D11	FL 3 initial	23280	23628	23909	24011	24374	24437	24701	24891	24994	25132	25336	25469	25610	25763	26005	26084	26360	26530	26791	26911	27031	27194	27411	27576	27709	27912	27965	28081	28276	28401	28654	28722	29021	29018	29073	29296	29245	29374	29585	29667	29797	29932	30056	30488	30547	30590	30698	30836
D12	FL 3 initial	22894	23143	23403	23735	23974	24167	24335	24460	24758	24952	25128	25179	25371	25547	25714	25859	26140	26258	26428	26556	26734	26857	26925	27114	27276	27437	27592	27680	27788	27918	28093	28086	28179	28307	28417	28522	28518	28661	28838	28796	28791	28972	29033	29502	29511	29603	29743	29797
E04	FL 3 DMPC	25378	25667	25982	26237	26580	26807	27048	27318	27619	27734	28030	28293	28483	28776	29083	29361	29573	29930	30213	30456	30666	30852	31244	31410	31626	31833	32191	32435	32689	32766	33150	33250	33551	33702	33910	34122	34308	34608	34754	35007	35173	35329	35526	35769	36225	36358	36623	36714
E05	FL 3 DMPC	23640	24046	24345	24632	24903	25111	25347	25555	25830	26020	26378	26592	26798	27089	27242	27604	27798	28071	28398	28535	28802	29165	29285	29586	29768	30031	30233	30382	30613	30868	31061	31244	31470	31546	31691	32090	32235	32288	32479	32662	32946	33137	33175	33456	33732	34092	34218	34429
E06	FL 3 DMPC	21645	22002	22341	22625	22837	23068	23382	23599	23836	23959	24247	24427	24649	24923	25123	25402	25661	25922	26087	26301	26582	26897	27011	27218	27446	27575	27838	28028	28309	28498	28737	28815	29056	29270	29464	29682	29788	30014	30105	30336	30527	30675	30770	30966	31312	31353	31612	31752
E07	FL 3 POPC	22049	22166	22357	22618	22749	22870	22975	23216	23415	23579	23785	24061	24339	24506	24757	25037	25328	25629	25901	26174	26355	26681	26799	27097	27307	27548	27702	28076	28210	28501	28592	28858	29060	29282	29466	29629	29851	30036	30245	30450	30591	30788	30996	31249	31562	31707	31856	31925
E08	FL 3 POPC	23338	23386	23635	23757	23845	24029	24094	24302	24493	24702	24915	25131	25302	25614	25858	26102	26395	26593	26868	27185	27453	27718	27883	28233	28534	28716	28910	29140	29384	29601	29958	30098	30351	30566	30779	30937	31263	31428	31685	31844	32085	32225	32354	32567	33040	33204	33372	33538
E09	FL 3 POPC	21815	21901	22156	22408	22450	22700	22989	23203	23335	23641	23921	24097	24337	24677	24877	25230	25463	25694	25963	26208	26507	26776	26882	27123	27348	27657	27816	28153	28317	28555	28683	28964	29193	29230	29561	29815	29925	30241	30319	30560	30581	30713	30960	31205	31455	31611	31712	31894
[truncated: 242 more columns]

## Sheet: DIBMA dN 1
Well	Content	Raw Data (485/520)	Raw Data (485/520)	Raw Data (485/520)	Raw Data (485/520)	Raw Data (485/520)	Raw Data (485/520)	Raw Data (485/520)	Raw Data (485/520)	Raw Data (485/520)	Raw Data (485/520)	Raw Data (485/520)	Raw Data (485/520)	Raw Data (485/520)	Raw Data (485/520)	Raw Data (485/520)	Raw Data (485/520)	Raw Data (485/520)	Raw Data (485/520)	Raw Data (485/520)	Raw Data (485/520)	Raw Data (485/520)	Raw Data (485/520)	Raw Data (485/520)	Raw Data (485/520)	Raw Data (485/520)	Raw Data (485/520)	Raw Data (485/520)	Raw Data (485/520)	Raw Data (485/520)	Raw Data (485/520)	Raw Data (485/520)	Raw Data (485/520)	Raw Data (485/520)	Raw Data (485/520)	Raw Data (485/520)	Raw Data (485/520)	Raw Data (485/520)	Raw Data (485/520)	Raw Data (485/520)	Raw Data (485/520)	Raw Data (485/520)	Raw Data (485/520)	Raw Data (485/520)	Raw Data (485/520)	Raw Data (485/520)	Raw Data (485/520)	Raw Data (485/520)	Raw Data (485/520)
	Time	0 h	0 h 5 min	0 h 10 min	0 h 15 min	0 h 20 min	0 h 25 min	0 h 30 min	0 h 35 min	0 h 40 min	0 h 45 min	0 h 50 min	0 h 55 min	1 h	1 h 5 min	1 h 10 min	1 h 15 min	1 h 20 min	1 h 25 min	1 h 30 min	1 h 35 min	1 h 40 min	1 h 45 min	1 h 50 min	1 h 55 min	2 h	2 h 5 min	2 h 10 min	2 h 15 min	2 h 20 min	2 h 25 min	2 h 30 min	2 h 35 min	2 h 40 min	2 h 45 min	2 h 50 min	2 h 55 min	3 h	3 h 5 min	3 h 10 min	3 h 15 min	3 h 20 min	3 h 25 min	3 h 30 min	3 h 35 min	3 h 40 min	3 h 45 min	3 h 50 min	3 h 55 min
K01	Buffer cont.	58	56	58	58	55	58	56	59	56	55	55	55	56	53	55	52	56	56	55	56	58	59	56	58	57	56	55	54	55	57	53	55	55	55	59	55	56	58	55	58	55	55	57	57	55	53	53	56
K02	Buffer cont.	48	47	49	49	46	46	46	44	42	47	44	47	46	46	46	44	45	45	47	44	44	45	44	46	45	42	46	48	46	47	43	46	42	47	46	44	45	47	44	50	44	49	48	46	47	49	47	48
K03	Buffer cont.	64	67	64	62	62	65	62	62	61	64	61	58	61	67	58	59	57	62	64	62	61	61	58	60	62	63	60	61	61	63	62	62	62	62	62	64	62	63	59	63	61	62	63	60	65	58	61	63
K04	FITC cont.	20319	20138	19971	19814	19546	19403	19260	19075	18883	18752	18512	18447	18290	18203	18081	18075	17942	17823	17862	17756	17735	17692	17645	17605	17586	17522	17497	17492	17480	17449	17429	17545	17445	17409	17388	17378	17378	17420	17377	17346	17366	17365	17349	17306	17373	17359	17380	17351
K05	FITC cont.	22876	22787	22599	22515	22233	22084	21870	21671	21482	21369	21198	21036	20924	20717	20643	20507	20450	20387	20242	20221	20122	20046	20046	19984	20034	19986	19883	19829	19885	19847	19811	19810	19796	19744	19740	19740	19719	19718	19728	19623	19656	19682	19665	19642	19638	19669	19630	19543
K06	FITC cont.	22054	21815	21627	21426	21199	20930	20703	20525	20337	20192	20030	19895	19737	19630	19573	19519	19396	19263	19206	19209	19102	19114	19114	19008	18995	18937	18925	18928	18864	18844	18812	18864	18821	18848	18770	18748	18816	18758	18754	18726	18781	18730	18668	18740	18722	18730	18685	18705
K07	dN 1 initial	24392	24576	24673	24738	24758	24686	24666	24624	24621	24487	24429	24445	24430	24359	24413	24385	24399	24487	24406	24476	24467	24527	24584	24557	24672	24711	24776	24753	24914	24872	25011	25057	25123	25274	25175	25266	25320	25357	25403	25510	25579	25678	25695	25769	25781	25944	26055	25948
K08	dN 1 initial	24751	24974	25183	25219	25205	25265	25299	25218	25301	25210	25281	25368	25308	25391	25368	25422	25388	25539	25550	25588	25684	25715	25842	25868	25962	26073	26054	26191	26238	26220	26413	26403	26541	26587	26634	26733	26798	26863	26949	26990	27050	27120	27193	27262	27273	27403	27457	27514
K09	dN 1 initial	22730	22914	23228	23308	23394	23484	23416	23488	23579	23564	23632	23566	23703	23731	23681	23775	23880	23915	23897	23950	24087	24063	24224	24306	24307	24529	24518	24596	24674	24681	24805	24902	24924	25085	25078	25128	25196	25333	25400	25422	25556	25552	25682	25710	25770	25857	25940	25966
K10	dN 1 DMPC	22098	22079	22073	22083	21942	21837	21719	21614	21522	21389	21258	21154	21009	20955	20870	20764	20647	20654	20621	20495	20527	20491	20404	20383	20406	20345	20376	20296	20358	20319	20309	20334	20297	20345	20337	20348	20292	20404	20374	20323	20384	20421	20452	20371	20403	20532	20420	20516
K11	dN 1 DMPC	19712	19568	19464	19378	19206	19088	18886	18717	18670	18529	18406	18362	18333	18219	18165	18082	18127	18077	18039	18016	18068	18086	18054	18085	18057	18103	18075	18122	18157	18153	18103	18208	18238	18219	18214	18257	18232	18271	18316	18318	18385	18315	18338	18402	18431	18422	18438	18469
K12	dN 1 DMPC	23168	22905	22884	22685	22452	22326	22079	21915	21741	21588	21449	21471	21389	21206	21175	21164	21119	21077	21065	20948	21050	20916	21057	20931	21026	21082	20966	21046	21035	21060	21057	21146	21059	21158	21149	21211	21200	21168	21210	21227	21266	21197	21355	21315	21288	21367	21351	21408
K13	dN 1 POPC	22918	22800	22600	22437	22297	22168	22084	21963	21798	21659	21636	21567	21506	21408	21387	21418	21360	21315	21265	21341	21324	21294	21428	21281	21279	21347	21328	21352	21394	21450	21433	21482	21432	21478	21548	21550	21548	21586	21597	21596	21619	21594	21721	21697	21725	21760	21680	21735
K14	dN 1 POPC	21756	21594	21384	21246	21061	20787	20674	20568	20500	20313	20309	20197	20096	20042	19926	19904	19905	19895	19845	19865	19888	19909	19958	19872	19932	19928	19918	19897	20031	19971	20109	20038	20090	20104	20110	20116	20176	20170	20195	20210	20227	20214	20297	20307	20297	20322	20371	20411
K15	dN 1 POPC	22248	22237	22142	22056	21935	21816	21691	21521	21485	21351	21280	21241	21073	21106	21021	21031	20999	20978	20992	20926	20958	21016	20942	20937	20982	21003	21036	20999	21066	21007	21040	21077	21135	21153	21174	21175	21204	21180	21271	21299	21263	21290	21301	21390	21411	21399	21405	21500
L10	dN S201A	22004	21903	21805	21759	21619	21452	21332	21149	21042	20831	20705	20641	20487	20356	20293	20215	20106	20040	19936	19879	19868	19844	19862	19796	19773	19772	19759	19666	19734	19754	19743	19784	19729	19744	19744	19733	19660	19744	19782	19741	19775	19748	19786	19791	19783	19782	19797	19828
L11	dN S201A	20548	20556	20507	20386	20250	20128	19986	19802	19724	19575	19489	19389	19362	19164	19129	19067	19042	18991	18955	18951	18875	18887	18858	18925	18915	18860	18867	18892	18867	18846	18929	18885	18832	18841	18817	18881	18853	18921	18860	18881	18955	18914	18942	18956	18951	18965	19024	18972
L12	dN S201A	23544	23471	23345	23120	23034	22841	22534	22337	22170	22002	21793	21697	21566	21447	21384	21277	21270	21295	21156	21272	21190	21103	21160	21115	21134	21170	21186	21225	21163	21175	21093	21148	21132	21156	21154	21217	21156	21133	21168	21154	21205	21179	21124	21183	21253	21185	21181	21253
[truncated: 242 more columns]

## Sheet: DIBMA dN 2
Well	Content	Raw Data (485/520)	Raw Data (485/520)	Raw Data (485/520)	Raw Data (485/520)	Raw Data (485/520)	Raw Data (485/520)	Raw Data (485/520)	Raw Data (485/520)	Raw Data (485/520)	Raw Data (485/520)	Raw Data (485/520)	Raw Data (485/520)	Raw Data (485/520)	Raw Data (485/520)	Raw Data (485/520)	Raw Data (485/520)	Raw Data (485/520)	Raw Data (485/520)	Raw Data (485/520)	Raw Data (485/520)	Raw Data (485/520)	Raw Data (485/520)	Raw Data (485/520)	Raw Data (485/520)	Raw Data (485/520)	Raw Data (485/520)	Raw Data (485/520)	Raw Data (485/520)	Raw Data (485/520)	Raw Data (485/520)	Raw Data (485/520)	Raw Data (485/520)	Raw Data (485/520)	Raw Data (485/520)	Raw Data (485/520)	Raw Data (485/520)	Raw Data (485/520)	Raw Data (485/520)	Raw Data (485/520)	Raw Data (485/520)	Raw Data (485/520)	Raw Data (485/520)	Raw Data (485/520)	Raw Data (485/520)	Raw Data (485/520)	Raw Data (485/520)	Raw Data (485/520)	Raw Data (485/520)
	Time	0 h	0 h 5 min	0 h 10 min	0 h 15 min	0 h 20 min	0 h 25 min	0 h 30 min	0 h 35 min	0 h 40 min	0 h 45 min	0 h 50 min	0 h 55 min	1 h	1 h 5 min	1 h 10 min	1 h 15 min	1 h 20 min	1 h 25 min	1 h 30 min	1 h 35 min	1 h 40 min	1 h 45 min	1 h 50 min	1 h 55 min	2 h	2 h 5 min	2 h 10 min	2 h 15 min	2 h 20 min	2 h 25 min	2 h 30 min	2 h 35 min	2 h 40 min	2 h 45 min	2 h 50 min	2 h 55 min	3 h	3 h 5 min	3 h 10 min	3 h 15 min	3 h 20 min	3 h 25 min	3 h 30 min	3 h 35 min	3 h 40 min	3 h 45 min	3 h 50 min	3 h 55 min
K01	Buffer cont.	58	56	58	58	55	58	56	59	56	55	55	55	56	53	55	52	56	56	55	56	58	59	56	58	57	56	55	54	55	57	53	55	55	55	59	55	56	58	55	58	55	55	57	57	55	53	53	56
K02	Buffer cont.	48	47	49	49	46	46	46	44	42	47	44	47	46	46	46	44	45	45	47	44	44	45	44	46	45	42	46	48	46	47	43	46	42	47	46	44	45	47	44	50	44	49	48	46	47	49	47	48
K03	Buffer cont.	64	67	64	62	62	65	62	62	61	64	61	58	61	67	58	59	57	62	64	62	61	61	58	60	62	63	60	61	61	63	62	62	62	62	62	64	62	63	59	63	61	62	63	60	65	58	61	63
K04	FITC cont.	20319	20138	19971	19814	19546	19403	19260	19075	18883	18752	18512	18447	18290	18203	18081	18075	17942	17823	17862	17756	17735	17692	17645	17605	17586	17522	17497	17492	17480	17449	17429	17545	17445	17409	17388	17378	17378	17420	17377	17346	17366	17365	17349	17306	17373	17359	17380	17351
K05	FITC cont.	22876	22787	22599	22515	22233	22084	21870	21671	21482	21369	21198	21036	20924	20717	20643	20507	20450	20387	20242	20221	20122	20046	20046	19984	20034	19986	19883	19829	19885	19847	19811	19810	19796	19744	19740	19740	19719	19718	19728	19623	19656	19682	19665	19642	19638	19669	19630	19543
K06	FITC cont.	22054	21815	21627	21426	21199	20930	20703	20525	20337	20192	20030	19895	19737	19630	19573	19519	19396	19263	19206	19209	19102	19114	19114	19008	18995	18937	18925	18928	18864	18844	18812	18864	18821	18848	18770	18748	18816	18758	18754	18726	18781	18730	18668	18740	18722	18730	18685	18705
K16	dN 2 initial	22664	22673	22726	22733	22766	22727	22688	22673	22718	22736	22714	22649	22704	22759	22807	22772	22886	22918	22928	22988	23117	23118	23158	23299	23354	23433	23477	23578	23672	23554	23710	23679	23763	23840	23987	23951	23993	24112	24067	24220	24309	24264	24374	24389	24489	24514	24476	24620
K17	dN 2 initial	22488	22454	22354	22198	22171	22150	22064	22051	22040	21990	22069	21989	22126	22193	22260	22230	22366	22418	22473	22516	22570	22611	22681	22771	22799	22814	22944	22952	23087	23065	23149	23141	23164	23321	23270	23309	23376	23480	23564	23595	23629	23617	23699	23799	23803	23866	23963	24032
K18	dN 2 initial	22786	22725	22561	22490	22350	22263	22161	22166	22137	22233	22135	22193	22265	22281	22407	22468	22435	22534	22573	22685	22872	22811	22882	22902	23065	23068	23165	23221	23249	23323	23332	23461	23504	23551	23566	23668	23723	23752	23861	23861	23883	24041	24012	24094	24152	24242	24221	24292
K19	dN 2 DMPC	21797	21645	21647	21452	21347	21262	21086	20977	20819	20711	20620	20627	20469	20388	20337	20349	20316	20205	20256	20209	20246	20157	20118	20139	20185	20218	20188	20210	20141	20240	20222	20215	20301	20250	20244	20261	20302	20336	20347	20352	20366	20309	20399	20320	20404	20409	20404	20446
K20	dN 2 DMPC	22343	22116	21897	21808	21589	21497	21279	21101	21071	20837	20761	20680	20505	20461	20433	20396	20348	20393	20343	20256	20286	20278	20305	20236	20309	20235	20208	20272	20289	20332	20320	20309	20355	20268	20360	20337	20303	20372	20438	20352	20373	20447	20400	20449	20446	20392	20416	20443
K21	dN 2 DMPC	20060	19784	19666	19451	19271	19121	18906	18716	18687	18423	18432	18349	18177	18136	18059	18091	18010	17924	17933	17894	17896	17872	17883	17931	17897	17860	17925	17886	17958	17902	18026	18037	17998	18031	17974	18038	18031	18040	18095	18083	18158	18092	18158	18147	18143	18183	18156	18213
K22	dN 2 POPC	22643	22421	22263	21987	21725	21594	21310	21161	21113	20917	20871	20799	20808	20749	20723	20651	20584	20566	20522	20488	20504	20436	20397	20457	20414	20395	20387	20374	20326	20352	20345	20329	20321	20323	20279	20323	20263	20271	20339	20261	20280	20267	20258	20302	20198	20220	20265	20195
K23	dN 2 POPC	22505	22283	22038	21958	21611	21495	21273	21173	21019	20812	20652	20601	20512	20466	20470	20468	20381	20410	20420	20405	20342	20410	20415	20412	20432	20500	20420	20521	20474	20467	20517	20521	20582	20560	20525	20566	20581	20597	20590	20598	20606	20649	20627	20647	20699	20694	20674	20735
K24	dN 2 POPC	23266	23149	22929	22640	22489	22307	22192	21950	21842	21781	21755	21760	21684	21613	21627	21674	21609	21640	21635	21641	21562	21650	21691	21697	21584	21649	21623	21621	21719	21677	21720	21701	21777	21730	21755	21750	21788	21746	21808	21743	21825	21760	21776	21815	21845	21893	21812	21875
[truncated: 242 more columns]

## Sheet: DIBMA dN 3
Well	Content	Raw Data (485/520)	Raw Data (485/520)	Raw Data (485/520)	Raw Data (485/520)	Raw Data (485/520)	Raw Data (485/520)	Raw Data (485/520)	Raw Data (485/520)	Raw Data (485/520)	Raw Data (485/520)	Raw Data (485/520)	Raw Data (485/520)	Raw Data (485/520)	Raw Data (485/520)	Raw Data (485/520)	Raw Data (485/520)	Raw Data (485/520)	Raw Data (485/520)	Raw Data (485/520)	Raw Data (485/520)	Raw Data (485/520)	Raw Data (485/520)	Raw Data (485/520)	Raw Data (485/520)	Raw Data (485/520)	Raw Data (485/520)	Raw Data (485/520)	Raw Data (485/520)	Raw Data (485/520)	Raw Data (485/520)	Raw Data (485/520)	Raw Data (485/520)	Raw Data (485/520)	Raw Data (485/520)	Raw Data (485/520)	Raw Data (485/520)	Raw Data (485/520)	Raw Data (485/520)	Raw Data (485/520)	Raw Data (485/520)	Raw Data (485/520)	Raw Data (485/520)	Raw Data (485/520)	Raw Data (485/520)	Raw Data (485/520)	Raw Data (485/520)	Raw Data (485/520)	Raw Data (485/520)
	Time	0 h	0 h 5 min	0 h 10 min	0 h 15 min	0 h 20 min	0 h 25 min	0 h 30 min	0 h 35 min	0 h 40 min	0 h 45 min	0 h 50 min	0 h 55 min	1 h	1 h 5 min	1 h 10 min	1 h 15 min	1 h 20 min	1 h 25 min	1 h 30 min	1 h 35 min	1 h 40 min	1 h 45 min	1 h 50 min	1 h 55 min	2 h	2 h 5 min	2 h 10 min	2 h 15 min	2 h 20 min	2 h 25 min	2 h 30 min	2 h 35 min	2 h 40 min	2 h 45 min	2 h 50 min	2 h 55 min	3 h	3 h 5 min	3 h 10 min	3 h 15 min	3 h 20 min	3 h 25 min	3 h 30 min	3 h 35 min	3 h 40 min	3 h 45 min	3 h 50 min	3 h 55 min
K01	Buffer cont.	58	56	58	58	55	58	56	59	56	55	55	55	56	53	55	52	56	56	55	56	58	59	56	58	57	56	55	54	55	57	53	55	55	55	59	55	56	58	55	58	55	55	57	57	55	53	53	56
K02	Buffer cont.	48	47	49	49	46	46	46	44	42	47	44	47	46	46	46	44	45	45	47	44	44	45	44	46	45	42	46	48	46	47	43	46	42	47	46	44	45	47	44	50	44	49	48	46	47	49	47	48
K03	Buffer cont.	64	67	64	62	62	65	62	62	61	64	61	58	61	67	58	59	57	62	64	62	61	61	58	60	62	63	60	61	61	63	62	62	62	62	62	64	62	63	59	63	61	62	63	60	65	58	61	63
K04	FITC cont.	20319	20138	19971	19814	19546	19403	19260	19075	18883	18752	18512	18447	18290	18203	18081	18075	17942	17823	17862	17756	17735	17692	17645	17605	17586	17522	17497	17492	17480	17449	17429	17545	17445	17409	17388	17378	17378	17420	17377	17346	17366	17365	17349	17306	17373	17359	17380	17351
K05	FITC cont.	22876	22787	22599	22515	22233	22084	21870	21671	21482	21369	21198	21036	20924	20717	20643	20507	20450	20387	20242	20221	20122	20046	20046	19984	20034	19986	19883	19829	19885	19847	19811	19810	19796	19744	19740	19740	19719	19718	19728	19623	19656	19682	19665	19642	19638	19669	19630	19543
K06	FITC cont.	22054	21815	21627	21426	21199	20930	20703	20525	20337	20192	20030	19895	19737	19630	19573	19519	19396	19263	19206	19209	19102	19114	19114	19008	18995	18937	18925	18928	18864	18844	18812	18864	18821	18848	18770	18748	18816	18758	18754	18726	18781	18730	18668	18740	18722	18730	18685	18705
L01	dN 3 initial	26236	26301	26428	26529	26565	26555	26581	26610	26653	26690	26614	26633	26706	26764	26787	26721	26870	26982	26910	27090	27142	27219	27357	27513	27503	27653	27760	27845	27950	28066	28110	28154	28276	28376	28497	28568	28630	28832	28839	28836	28943	29007	29112	29265	29332	29455	29422	29488
L02	dN 3 initial	22736	22804	22884	22929	23013	22977	23013	22976	22941	22927	22963	22893	22970	22940	22901	22940	22916	23027	22993	23090	23036	23124	23127	23265	23251	23319	23307	23515	23578	23637	23652	23793	23939	23969	23944	24098	24163	24316	24331	24397	24462	24583	24593	24661	24741	24899	24873	25021
L03	dN 3 initial	23345	23326	23414	23372	23410	23411	23396	23366	23337	23336	23252	23328	23312	23318	23434	23414	23359	23507	23532	23580	23654	23729	23785	23896	23976	23962	24039	24049	24131	24181	24350	24292	24383	24432	24464	24592	24554	24656	24666	24742	24906	24912	24937	24977	25099	25117	25182	25228
L04	dN 3 DMPC	22093	21896	21620	21549	21279	21054	20924	20787	20548	20466	20308	20306	20100	20091	19977	19904	19876	19834	19808	19769	19715	19727	19730	19710	19711	19667	19724	19750	19827	19777	19853	19790	19863	19866	19853	19850	19920	19881	19945	19940	19974	19984	20001	20043	20067	20074	20081	20143
L05	dN 3 DMPC	21464	21304	21181	21056	20864	20703	20567	20345	20255	20107	20045	19941	19866	19846	19761	19668	19600	19566	19567	19546	19546	19459	19478	19493	19485	19471	19502	19487	19485	19500	19504	19614	19589	19586	19625	19622	19616	19740	19720	19750	19755	19749	19794	19795	19830	19848	19883	19924
L06	dN 3 DMPC	23120	22939	22636	22491	22242	22062	21853	21615	21425	21348	21207	21080	20873	20887	20774	20682	20605	20579	20537	20605	20596	20489	20539	20564	20601	20548	20574	20515	20620	20605	20593	20637	20622	20634	20591	20649	20683	20715	20766	20796	20806	20817	20849	20894	20856	20913	20960	20966
L07	dN 3 POPC	23135	22890	22698	22537	22333	22185	21949	21946	21689	21755	21651	21516	21552	21509	21380	21437	21378	21393	21386	21478	21433	21392	21367	21503	21485	21533	21539	21580	21542	21594	21658	21615	21698	21687	21787	21792	21764	21838	21793	21899	21945	21955	21962	21949	22002	22077	22084	22149
L08	dN 3 POPC	22846	22647	22517	22354	22174	21954	21823	21692	21549	21523	21380	21373	21320	21305	21278	21253	21252	21309	21239	21236	21316	21306	21323	21320	21392	21431	21403	21456	21415	21474	21462	21494	21579	21610	21651	21666	21736	21695	21777	21760	21793	21818	21865	21896	21954	21929	21955	22013
L09	dN 3 POPC	22009	21817	21660	21613	21485	21209	21007	20878	20755	20699	20570	20431	20371	20399	20359	20259	20266	20303	20227	20287	20281	20245	20256	20350	20383	20358	20350	20404	20373	20436	20424	20491	20492	20539	20609	20652	20617	20721	20710	20743	20678	20802	20816	20836	20878	20943	20924	21034
[truncated: 242 more columns]

## Sheet: DIBMA Initial
Well	Content	Raw Data (485/520)	Raw Data (485/520)	Raw Data (485/520)	Raw Data (485/520)	Raw Data (485/520)	Raw Data (485/520)	Raw Data (485/520)	Raw Data (485/520)	Raw Data (485/520)	Raw Data (485/520)	Raw Data (485/520)	Raw Data (485/520)	Raw Data (485/520)	Raw Data (485/520)	Raw Data (485/520)	Raw Data (485/520)	Raw Data (485/520)	Raw Data (485/520)	Raw Data (485/520)	Raw Data (485/520)	Raw Data (485/520)	Raw Data (485/520)	Raw Data (485/520)	Raw Data (485/520)	Raw Data (485/520)	Raw Data (485/520)	Raw Data (485/520)	Raw Data (485/520)	Raw Data (485/520)	Raw Data (485/520)	Raw Data (485/520)	Raw Data (485/520)	Raw Data (485/520)	Raw Data (485/520)	Raw Data (485/520)	Raw Data (485/520)	Raw Data (485/520)	Raw Data (485/520)	Raw Data (485/520)	Raw Data (485/520)	Raw Data (485/520)	Raw Data (485/520)	Raw Data (485/520)	Raw Data (485/520)	Raw Data (485/520)	Raw Data (485/520)	Raw Data (485/520)	Raw Data (485/520)
	Time	0 h	0 h 5 min	0 h 10 min	0 h 15 min	0 h 20 min	0 h 25 min	0 h 30 min	0 h 35 min	0 h 40 min	0 h 45 min	0 h 50 min	0 h 55 min	1 h	1 h 5 min	1 h 10 min	1 h 15 min	1 h 20 min	1 h 25 min	1 h 30 min	1 h 35 min	1 h 40 min	1 h 45 min	1 h 50 min	1 h 55 min	2 h	2 h 5 min	2 h 10 min	2 h 15 min	2 h 20 min	2 h 25 min	2 h 30 min	2 h 35 min	2 h 40 min	2 h 45 min	2 h 50 min	2 h 55 min	3 h	3 h 5 min	3 h 10 min	3 h 15 min	3 h 20 min	3 h 25 min	3 h 30 min	3 h 35 min	3 h 40 min	3 h 45 min	3 h 50 min	3 h 55 min
K01	Buffer cont.	58	56	58	58	55	58	56	59	56	55	55	55	56	53	55	52	56	56	55	56	58	59	56	58	57	56	55	54	55	57	53	55	55	55	59	55	56	58	55	58	55	55	57	57	55	53	53	56
K02	Buffer cont.	48	47	49	49	46	46	46	44	42	47	44	47	46	46	46	44	45	45	47	44	44	45	44	46	45	42	46	48	46	47	43	46	42	47	46	44	45	47	44	50	44	49	48	46	47	49	47	48
K03	Buffer cont.	64	67	64	62	62	65	62	62	61	64	61	58	61	67	58	59	57	62	64	62	61	61	58	60	62	63	60	61	61	63	62	62	62	62	62	64	62	63	59	63	61	62	63	60	65	58	61	63
K04	FITC cont.	20319	20138	19971	19814	19546	19403	19260	19075	18883	18752	18512	18447	18290	18203	18081	18075	17942	17823	17862	17756	17735	17692	17645	17605	17586	17522	17497	17492	17480	17449	17429	17545	17445	17409	17388	17378	17378	17420	17377	17346	17366	17365	17349	17306	17373	17359	17380	17351
K05	FITC cont.	22876	22787	22599	22515	22233	22084	21870	21671	21482	21369	21198	21036	20924	20717	20643	20507	20450	20387	20242	20221	20122	20046	20046	19984	20034	19986	19883	19829	19885	19847	19811	19810	19796	19744	19740	19740	19719	19718	19728	19623	19656	19682	19665	19642	19638	19669	19630	19543
K06	FITC cont.	22054	21815	21627	21426	21199	20930	20703	20525	20337	20192	20030	19895	19737	19630	19573	19519	19396	19263	19206	19209	19102	19114	19114	19008	18995	18937	18925	18928	18864	18844	18812	18864	18821	18848	18770	18748	18816	18758	18754	18726	18781	18730	18668	18740	18722	18730	18685	18705
K07	dN 1 initial	24392	24576	24673	24738	24758	24686	24666	24624	24621	24487	24429	24445	24430	24359	24413	24385	24399	24487	24406	24476	24467	24527	24584	24557	24672	24711	24776	24753	24914	24872	25011	25057	25123	25274	25175	25266	25320	25357	25403	25510	25579	25678	25695	25769	25781	25944	26055	25948
K08	dN 1 initial	24751	24974	25183	25219	25205	25265	25299	25218	25301	25210	25281	25368	25308	25391	25368	25422	25388	25539	25550	25588	25684	25715	25842	25868	25962	26073	26054	26191	26238	26220	26413	26403	26541	26587	26634	26733	26798	26863	26949	26990	27050	27120	27193	27262	27273	27403	27457	27514
K09	dN 1 initial	22730	22914	23228	23308	23394	23484	23416	23488	23579	23564	23632	23566	23703	23731	23681	23775	23880	23915	23897	23950	24087	24063	24224	24306	24307	24529	24518	24596	24674	24681	24805	24902	24924	25085	25078	25128	25196	25333	25400	25422	25556	25552	25682	25710	25770	25857	25940	25966
K16	dN 2 initial	22664	22673	22726	22733	22766	22727	22688	22673	22718	22736	22714	22649	22704	22759	22807	22772	22886	22918	22928	22988	23117	23118	23158	23299	23354	23433	23477	23578	23672	23554	23710	23679	23763	23840	23987	23951	23993	24112	24067	24220	24309	24264	24374	24389	24489	24514	24476	24620
K17	dN 2 initial	22488	22454	22354	22198	22171	22150	22064	22051	22040	21990	22069	21989	22126	22193	22260	22230	22366	22418	22473	22516	22570	22611	22681	22771	22799	22814	22944	22952	23087	23065	23149	23141	23164	23321	23270	23309	23376	23480	23564	23595	23629	23617	23699	23799	23803	23866	23963	24032
K18	dN 2 initial	22786	22725	22561	22490	22350	22263	22161	22166	22137	22233	22135	22193	22265	22281	22407	22468	22435	22534	22573	22685	22872	22811	22882	22902	23065	23068	23165	23221	23249	23323	23332	23461	23504	23551	23566	23668	23723	23752	23861	23861	23883	24041	24012	24094	24152	24242	24221	24292
L01	dN 3 initial	26236	26301	26428	26529	26565	26555	26581	26610	26653	26690	26614	26633	26706	26764	26787	26721	26870	26982	26910	27090	27142	27219	27357	27513	27503	27653	27760	27845	27950	28066	28110	28154	28276	28376	28497	28568	28630	28832	28839	28836	28943	29007	29112	29265	29332	29455	29422	29488
L02	dN 3 initial	22736	22804	22884	22929	23013	22977	23013	22976	22941	22927	22963	22893	22970	22940	22901	22940	22916	23027	22993	23090	23036	23124	23127	23265	23251	23319	23307	23515	23578	23637	23652	23793	23939	23969	23944	24098	24163	24316	24331	24397	24462	24583	24593	24661	24741	24899	24873	25021
L03	dN 3 initial	23345	23326	23414	23372	23410	23411	23396	23366	23337	23336	23252	23328	23312	23318	23434	23414	23359	23507	23532	23580	23654	23729	23785	23896	23976	23962	24039	24049	24131	24181	24350	24292	24383	24432	24464	24592	24554	24656	24666	24742	24906	24912	24937	24977	25099	25117	25182	25228
L10	dN S201A initial	22004	21903	21805	21759	21619	21452	21332	21149	21042	20831	20705	20641	20487	20356	20293	20215	20106	20040	19936	19879	19868	19844	19862	19796	19773	19772	19759	19666	19734	19754	19743	19784	19729	19744	19744	19733	19660	19744	19782	19741	19775	19748	19786	19791	19783	19782	19797	19828
L11	dN S201A initial	20548	20556	20507	20386	20250	20128	19986	19802	19724	19575	19489	19389	19362	19164	19129	19067	19042	18991	18955	18951	18875	18887	18858	18925	18915	18860	18867	18892	18867	18846	18929	18885	18832	18841	18817	18881	18853	18921	18860	18881	18955	18914	18942	18956	18951	18965	19024	18972
L12	dN S201A initial	23544	23471	23345	23120	23034	22841	22534	22337	22170	22002	21793	21697	21566	21447	21384	21277	21270	21295	21156	21272	21190	21103	21160	21115	21134	21170	21186	21225	21163	21175	21093	21148	21132	21156	21154	21217	21156	21133	21168	21154	21205	21179	21124	21183	21253	21185	21181	21253
[truncated: 242 more columns]

## Sheet: LUV FL 1
Well	Content	Raw Data (485/520)	Raw Data (485/520)	Raw Data (485/520)	Raw Data (485/520)	Raw Data (485/520)	Raw Data (485/520)	Raw Data (485/520)	Raw Data (485/520)	Raw Data (485/520)	Raw Data (485/520)	Raw Data (485/520)	Raw Data (485/520)	Raw Data (485/520)	Raw Data (485/520)	Raw Data (485/520)	Raw Data (485/520)	Raw Data (485/520)	Raw Data (485/520)	Raw Data (485/520)	Raw Data (485/520)	Raw Data (485/520)	Raw Data (485/520)	Raw Data (485/520)	Raw Data (485/520)	Raw Data (485/520)	Raw Data (485/520)	Raw Data (485/520)	Raw Data (485/520)	Raw Data (485/520)	Raw Data (485/520)	Raw Data (485/520)	Raw Data (485/520)	Raw Data (485/520)	Raw Data (485/520)	Raw Data (485/520)	Raw Data (485/520)	Raw Data (485/520)	Raw Data (485/520)	Raw Data (485/520)	Raw Data (485/520)	Raw Data (485/520)	Raw Data (485/520)	Raw Data (485/520)	Raw Data (485/520)	Raw Data (485/520)	Raw Data (485/520)	Raw Data (485/520)	Raw Data (485/520)
	Time	0 h	0 h 5 min	0 h 10 min	0 h 15 min	0 h 20 min	0 h 25 min	0 h 30 min	0 h 35 min	0 h 40 min	0 h 45 min	0 h 50 min	0 h 55 min	1 h	1 h 5 min	1 h 10 min	1 h 15 min	1 h 20 min	1 h 25 min	1 h 30 min	1 h 35 min	1 h 40 min	1 h 45 min	1 h 50 min	1 h 55 min	2 h	2 h 5 min	2 h 10 min	2 h 15 min	2 h 20 min	2 h 25 min	2 h 30 min	2 h 35 min	2 h 40 min	2 h 45 min	2 h 50 min	2 h 55 min	3 h	3 h 5 min	3 h 10 min	3 h 15 min	3 h 20 min	3 h 25 min	3 h 30 min	3 h 35 min	3 h 40 min	3 h 45 min	3 h 50 min	3 h 55 min
B04	Buffer	1502	1486	1505	1507	1485	1521	1484	1508	1492	1503	1453	1490	1459	1462	1486	1453	1473	1472	1477	1470	1476	1455	1473	1470	1465	1454	1457	1426	1453	1423	1451	1452	1460	1432	1424	1445	1476	1450	1443	1406	1451	1439	1441	1443	1437	1424	1448	1423
B05	Buffer	1499	1544	1510	1515	1524	1499	1458	1487	1495	1494	1468	1472	1487	1466	1496	1427	1469	1469	1484	1446	1436	1472	1449	1419	1461	1467	1438	1459	1437	1468	1477	1446	1477	1470	1441	1454	1446	1418	1463	1442	1399	1441	1437	1402	1422	1436	1451	1432
B06	Buffer	1514	1530	1488	1521	1504	1480	1437	1477	1439	1439	1495	1483	1474	1479	1450	1497	1463	1472	1438	1445	1423	1495	1405	1472	1453	1450	1441	1419	1430	1447	1454	1452	1434	1418	1445	1462	1442	1448	1420	1455	1407	1469	1431	1435	1414	1446	1447	1425
B07	TatA control	8305	8705	8939	9279	9444	9751	9851	9950	10086	10152	10231	10278	10263	10304	10383	10435	10338	10586	10583	10435	10550	10513	10600	10527	10680	10569	10451	10526	10489	10422	10487	10427	10437	10360	10381	10453	10267	10290	10236	10323	10239	10192	10180	10065	10133	10075	10087	9939
B08	TatA control	8697	9148	9487	9997	10173	10337	10530	10748	10934	11042	11097	11230	11335	11160	11488	11380	11552	11514	11552	11511	11599	11538	11607	11572	11514	11476	11523	11500	11515	11596	11545	11400	11457	11374	11397	11418	11276	11343	11258	11174	11139	11108	11035	11015	11050	10893	10929	10895
B09	TatA control	9152	9637	9944	10320	10608	10879	11094	11127	11225	11285	11538	11580	11579	11709	11716	11727	11745	11815	11778	11810	11911	11859	11839	11838	11760	11763	11771	11829	11771	11673	11620	11739	11636	11569	11634	11509	11464	11385	11442	11397	11351	11346	11211	11187	11159	11047	10944	11030
B10	1 E.coli	6850	7333	7624	8066	8338	8733	9094	9547	9816	10265	10521	10843	11113	11549	11856	12099	12449	12638	12968	13264	13577	13717	14004	14326	14478	14743	14997	15222	15401	15655	15825	16176	16266	16473	16771	16922	17172	17334	17534	17871	18037	18131	18407	18503	18637	18737	18923	19116
B11	1 E.coli	7224	7625	7912	8299	8637	9113	9493	9748	10138	10484	10882	11239	11514	11862	11987	12396	12657	12992	13183	13369	13645	13986	14267	14420	14782	14970	15206	15426	15669	15830	16077	16265	16381	16617	16774	17091	17243	17314	17598	17813	18072	18175	18386	18581	18714	18875	19267	19117
B12	1 E.coli	7378	7865	8020	8624	8834	9284	9743	9925	10423	10727	11116	11462	11784	12025	12271	12697	12945	13295	13520	13855	14098	14292	14600	14881	15176	15401	15766	15821	16109	16439	16591	16843	16984	17183	17453	17698	17836	18101	18243	18507	18708	18786	19053	19212	19381	19625	19772	19989
B13	1 DMPC	11922	12817	13691	14566	15467	16522	17310	18126	18986	19805	20645	21227	21808	22358	23019	23647	24218	24799	25271	25955	26542	26794	27339	27773	28187	28489	29007	29433	29532	30100	30528	30807	31023	31624	31816	32166	32467	32813	33118	33314	33663	34076	34272	34529	34981	35047	35434	35728
B14	1 DMPC	12487	13534	14235	15142	16022	17230	18074	18663	19782	20458	21432	21994	22656	23180	23876	24244	25066	25513	26162	26616	27218	27574	28097	28314	28877	29367	29687	29846	30257	30719	31138	31498	31685	32073	32518	32723	33088	33429	33635	34170	34225	34536	34803	35002	35444	35387	35906	36318
B15	1 DMPC	12517	13643	14447	15544	16413	17415	18249	19053	20054	20720	21667	22332	23246	23761	24296	24927	25525	26010	26718	27169	27530	28021	28578	29006	29392	29946	30184	30538	31036	31303	31771	32010	32406	32736	32912	33190	33621	33809	34252	34492	34732	34996	35236	35463	35832	36113	36142	36632
B16	1 POPC	10068	10673	11008	11686	11976	12619	13230	13636	14322	14741	15248	15687	16111	16637	17048	17378	17793	18417	18677	19093	19429	19665	20114	20526	20725	21157	21533	21777	22130	22350	22722	23051	23339	23623	24005	24187	24598	24803	25149	25379	25805	25962	26138	26381	26897	26960	27269	27589
B17	1 POPC	10636	11174	11568	12132	12530	13141	13758	14096	14770	15140	15655	15973	16490	16897	17468	17829	18031	18631	18824	19159	19621	20012	20381	20616	21141	21251	21590	22020	22136	22594	22754	23068	23392	23827	23824	24197	24586	24737	25019	25281	25525	25706	26078	26320	26665	26967	26951	27349
B18	1 POPC	10733	11361	11775	12288	12662	13294	13729	14172	14682	15238	15810	16216	16499	16925	17351	17767	18164	18728	18952	19232	19605	19964	20438	20781	20881	21290	21707	21801	22248	22576	23002	23307	23500	23680	23891	24193	24564	24880	24995	25222	25557	25823	25886	26155	26634	26742	27082	27182
B01	FL S201A	2680	2864	2969	3077	3152	3183	3222	3268	3325	3310	3349	3403	3381	3433	3369	3458	3389	3471	3488	3462	3445	3473	3459	3514	3514	3483	3502	3492	3487	3493	3473	3492	3501	3486	3474	3498	3489	3513	3496	3488	3427	3452	3427	3435	3430	3411	3447	3397
B02	FL S201A	2785	2944	3121	3193	3276	3335	3422	3474	3462	3484	3548	3550	3564	3617	3603	3627	3631	3630	3701	3683	3675	3683	3648	3688	3702	3655	3741	3716	3728	3739	3725	3730	3718	3723	3718	3730	3726	3712	3756	3755	3708	3734	3723	3699	3727	3726	3733	3719
B03	FL S201A	2785	2971	3110	3215	3307	3348	3373	3450	3490	3451	3476	3511	3573	3557	3608	3620	3646	3633	3684	3682	3703	3691	3703	3726	3724	3749	3725	3762	3741	3760	3801	3805	3796	3766	3794	3750	3782	3808	3794	3824	3750	3813	3803	3779	3771	3812	3776	3808
[truncated: 242 more columns]

## Sheet: LUV FL 2
Well	Content	Raw Data (485/520)	Raw Data (485/520)	Raw Data (485/520)	Raw Data (485/520)	Raw Data (485/520)	Raw Data (485/520)	Raw Data (485/520)	Raw Data (485/520)	Raw Data (485/520)	Raw Data (485/520)	Raw Data (485/520)	Raw Data (485/520)	Raw Data (485/520)	Raw Data (485/520)	Raw Data (485/520)	Raw Data (485/520)	Raw Data (485/520)	Raw Data (485/520)	Raw Data (485/520)	Raw Data (485/520)	Raw Data (485/520)	Raw Data (485/520)	Raw Data (485/520)	Raw Data (485/520)	Raw Data (485/520)	Raw Data (485/520)	Raw Data (485/520)	Raw Data (485/520)	Raw Data (485/520)	Raw Data (485/520)	Raw Data (485/520)	Raw Data (485/520)	Raw Data (485/520)	Raw Data (485/520)	Raw Data (485/520)	Raw Data (485/520)	Raw Data (485/520)	Raw Data (485/520)	Raw Data (485/520)	Raw Data (485/520)	Raw Data (485/520)	Raw Data (485/520)	Raw Data (485/520)	Raw Data (485/520)	Raw Data (485/520)	Raw Data (485/520)	Raw Data (485/520)	Raw Data (485/520)
	Time	0 h	0 h 5 min	0 h 10 min	0 h 15 min	0 h 20 min	0 h 25 min	0 h 30 min	0 h 35 min	0 h 40 min	0 h 45 min	0 h 50 min	0 h 55 min	1 h	1 h 5 min	1 h 10 min	1 h 15 min	1 h 20 min	1 h 25 min	1 h 30 min	1 h 35 min	1 h 40 min	1 h 45 min	1 h 50 min	1 h 55 min	2 h	2 h 5 min	2 h 10 min	2 h 15 min	2 h 20 min	2 h 25 min	2 h 30 min	2 h 35 min	2 h 40 min	2 h 45 min	2 h 50 min	2 h 55 min	3 h	3 h 5 min	3 h 10 min	3 h 15 min	3 h 20 min	3 h 25 min	3 h 30 min	3 h 35 min	3 h 40 min	3 h 45 min	3 h 50 min	3 h 55 min
B04	Buffer	1502	1486	1505	1507	1485	1521	1484	1508	1492	1503	1453	1490	1459	1462	1486	1453	1473	1472	1477	1470	1476	1455	1473	1470	1465	1454	1457	1426	1453	1423	1451	1452	1460	1432	1424	1445	1476	1450	1443	1406	1451	1439	1441	1443	1437	1424	1448	1423
B05	Buffer	1499	1544	1510	1515	1524	1499	1458	1487	1495	1494	1468	1472	1487	1466	1496	1427	1469	1469	1484	1446	1436	1472	1449	1419	1461	1467	1438	1459	1437	1468	1477	1446	1477	1470	1441	1454	1446	1418	1463	1442	1399	1441	1437	1402	1422	1436	1451	1432
B06	Buffer	1514	1530	1488	1521	1504	1480	1437	1477	1439	1439	1495	1483	1474	1479	1450	1497	1463	1472	1438	1445	1423	1495	1405	1472	1453	1450	1441	1419	1430	1447	1454	1452	1434	1418	1445	1462	1442	1448	1420	1455	1407	1469	1431	1435	1414	1446	1447	1425
B07	TatA control	8305	8705	8939	9279	9444	9751	9851	9950	10086	10152	10231	10278	10263	10304	10383	10435	10338	10586	10583	10435	10550	10513	10600	10527	10680	10569	10451	10526	10489	10422	10487	10427	10437	10360	10381	10453	10267	10290	10236	10323	10239	10192	10180	10065	10133	10075	10087	9939
B08	TatA control	8697	9148	9487	9997	10173	10337	10530	10748	10934	11042	11097	11230	11335	11160	11488	11380	11552	11514	11552	11511	11599	11538	11607	11572	11514	11476	11523	11500	11515	11596	11545	11400	11457	11374	11397	11418	11276	11343	11258	11174	11139	11108	11035	11015	11050	10893	10929	10895
B09	TatA control	9152	9637	9944	10320	10608	10879	11094	11127	11225	11285	11538	11580	11579	11709	11716	11727	11745	11815	11778	11810	11911	11859	11839	11838	11760	11763	11771	11829	11771	11673	11620	11739	11636	11569	11634	11509	11464	11385	11442	11397	11351	11346	11211	11187	11159	11047	10944	11030
B19	2 E.coli	6691	7280	7826	8526	9005	9769	10305	10697	11214	11751	12118	12500	12872	13202	13453	13814	14074	14231	14612	14809	14980	15169	15495	15694	15716	15977	16212	16470	16595	16721	16998	17132	17177	17336	17441	17597	17609	17884	17954	18014	18157	18286	18210	18431	18579	18495	18576	18766
B20	2 E.coli	7187	7700	8247	9006	9478	10131	10808	10989	11652	12014	12529	12876	13245	13600	13976	14200	14499	14847	15116	15403	15724	15892	16087	16258	16507	16759	16881	17131	17308	17545	17526	17939	18085	18138	18244	18423	18523	18626	18809	19050	19040	19144	19375	19378	19576	19660	19791	19847
B21	2 E.coli	7143	7714	8229	8843	9454	9998	10533	11010	11513	12076	12338	12716	13108	13459	13673	14142	14215	14575	14783	15174	15331	15548	15779	15993	16238	16333	16560	16866	16989	17085	17280	17448	17694	17839	17954	17963	18173	18422	18318	18618	18831	18875	19038	19112	19224	19300	19407	19574
B22	2 DMPC	9492	10480	11313	12394	13177	14135	14797	15498	16304	17013	17603	17983	18504	19030	19415	19742	20325	20601	20880	21171	21622	21822	22009	22404	22696	22777	23067	23315	23580	23761	23866	24159	24349	24492	24643	24907	24909	25208	25264	25465	25619	25772	25896	26067	25983	26225	26584	26542
B23	2 DMPC	10069	11233	12187	13295	14233	15282	16139	16696	17725	18203	18760	19446	19926	20611	20914	21413	21767	22268	22685	22974	23457	23589	23878	24176	24551	24846	24984	25228	25475	25726	25927	26112	26416	26502	26586	26836	26883	27249	27316	27407	27568	27673	28075	28213	28135	28364	28591	28770
B24	2 DMPC	10290	11403	12271	13416	14159	15226	16083	16733	17586	18257	18967	19432	19875	20384	20955	21312	21719	22146	22548	22917	23441	23482	23893	24001	24307	24692	24903	25174	25408	25624	25913	25992	26457	26503	26576	26843	27053	27237	27435	27559	27731	27873	28158	28313	28416	28543	28748	28773
E19	2 POPC	15556	16486	16895	17494	18327	18540	18951	19693	20426	20677	21133	21616	22139	22552	23069	23568	23726	24227	24751	25097	25443	25785	26183	26490	26898	27244	27394	28005	28594	28306	28795	28990	29562	29597	29963	30145	30316	30713	31174	31625	31502	31572	32275	32018	32390	32572	32889	33637
E20	2 POPC	15960	16655	17078	17538	18562	18958	19535	20135	20906	21178	21653	22218	22477	22996	23338	24037	24446	24625	24971	25386	25817	26104	26412	26781	27068	27501	28005	27994	28767	28632	28990	29275	30071	29907	30411	30539	30720	30935	31662	31695	31814	32153	32477	32452	32803	32850	33470	33745
E21	2 POPC	15658	16481	17072	17527	18301	18721	19187	19899	20485	21035	21535	22042	22328	22866	23148	23871	24079	24592	24864	25386	25672	26163	26178	26732	27025	27552	27678	28074	28745	28585	29034	29200	29765	29724	30344	30169	30614	30787	31258	31566	31415	31818	32416	32347	32308	32610	32880	33501
B01	FL S201A	2680	2864	2969	3077	3152	3183	3222	3268	3325	3310	3349	3403	3381	3433	3369	3458	3389	3471	3488	3462	3445	3473	3459	3514	3514	3483	3502	3492	3487	3493	3473	3492	3501	3486	3474	3498	3489	3513	3496	3488	3427	3452	3427	3435	3430	3411	3447	3397
B02	FL S201A	2785	2944	3121	3193	3276	3335	3422	3474	3462	3484	3548	3550	3564	3617	3603	3627	3631	3630	3701	3683	3675	3683	3648	3688	3702	3655	3741	3716	3728	3739	3725	3730	3718	3723	3718	3730	3726	3712	3756	3755	3708	3734	3723	3699	3727	3726	3733	3719
B03	FL S201A	2785	2971	3110	3215	3307	3348	3373	3450	3490	3451	3476	3511	3573	3557	3608	3620	3646	3633	3684	3682	3703	3691	3703	3726	3724	3749	3725	3762	3741	3760	3801	3805	3796	3766	3794	3750	3782	3808	3794	3824	3750	3813	3803	3779	3771	3812	3776	3808
[truncated: 242 more columns]

[truncated: 2 more sheets: LUV dN 1, LUV dN 2]
